# Supplementary material for: Molecular characterization and cell type composition deconvolution of fibrosis in NAFLD
Source: Sci Rep. 2021 Sep 10;11:18045. doi: 10.1038/s41598-021-96966-5 (PMC8433177; doi:10.1038/s41598-021-96966-5)
Supplement: Supplementary file 3 — Supplementary Information 3. [file 41598_2021_96966_MOESM3_ESM.xlsx]

## Sheet: Table S3
Supplemental Table S3. 98 Gene signature
Column1	gene	coefficient	entrezgene_id	external_gene_name	description	gene_biotype	cluster	Hoang et al.	Govaere et al.
1	ENSG00000008517	0.0103722	9235	IL32	interleukin 32 [Source:HGNC Symbol;Acc:HGNC:16830]	protein_coding	2	NA	Yes
2	ENSG00000026025	0.0160588	7431	VIM	vimentin [Source:HGNC Symbol;Acc:HGNC:12692]	protein_coding	3	NA	NA
3	ENSG00000027869	0.0047555	9047	SH2D2A	SH2 domain containing 2A [Source:HGNC Symbol;Acc:HGNC:10821]	protein_coding	2	NA	NA
4	ENSG00000043462	0.0127561	3937	LCP2	lymphocyte cytosolic protein 2 [Source:HGNC Symbol;Acc:HGNC:6529]	protein_coding	2	NA	NA
5	ENSG00000050555	0.00436596	10319	LAMC3	laminin subunit gamma 3 [Source:HGNC Symbol;Acc:HGNC:6494]	protein_coding	2	NA	NA
6	ENSG00000067225	0.00375489	5315	PKM	pyruvate kinase M1/2 [Source:HGNC Symbol;Acc:HGNC:9021]	protein_coding	3	NA	NA
7	ENSG00000077150	0.0164143	4791	NFKB2	nuclear factor kappa B subunit 2 [Source:HGNC Symbol;Acc:HGNC:7795]	protein_coding	2	NA	NA
8	ENSG00000079215	0.000140144	6507	SLC1A3	solute carrier family 1 member 3 [Source:HGNC Symbol;Acc:HGNC:10941]	protein_coding	3	NA	NA
9	ENSG00000085662	0.0246131	231	AKR1B1	aldo-keto reductase family 1 member B [Source:HGNC Symbol;Acc:HGNC:381]	protein_coding	2	NA	NA
10	ENSG00000088926	-0.0379917	2160	F11	coagulation factor XI [Source:HGNC Symbol;Acc:HGNC:3529]	protein_coding	4	NA	NA
11	ENSG00000093217	-0.038302	9942	XYLB	xylulokinase [Source:HGNC Symbol;Acc:HGNC:12839]	protein_coding	4	NA	NA
12	ENSG00000100100	0.00147295	113791	PIK3IP1	phosphoinositide-3-kinase interacting protein 1 [Source:HGNC Symbol;Acc:HGNC:24942]	protein_coding	3	NA	NA
13	ENSG00000101265	0.0038509	9770	RASSF2	Ras association domain family member 2 [Source:HGNC Symbol;Acc:HGNC:9883]	protein_coding	2	NA	NA
14	ENSG00000102468	-0.0136599	3356	HTR2A	5-hydroxytryptamine receptor 2A [Source:HGNC Symbol;Acc:HGNC:5293]	protein_coding	4	NA	NA
15	ENSG00000103966	0.022116	30844	EHD4	EH domain containing 4 [Source:HGNC Symbol;Acc:HGNC:3245]	protein_coding	2	NA	NA
16	ENSG00000104435	0.00710835	11075	STMN2	stathmin 2 [Source:HGNC Symbol;Acc:HGNC:10577]	protein_coding	2	NA	Yes
17	ENSG00000105643	0.0104877	27106	ARRDC2	arrestin domain containing 2 [Source:HGNC Symbol;Acc:HGNC:25225]	protein_coding	3	NA	NA
18	ENSG00000112394	-0.0198035	117247	SLC16A10	solute carrier family 16 member 10 [Source:HGNC Symbol;Acc:HGNC:17027]	protein_coding	4	NA	NA
19	ENSG00000115935	0.000236941	7456	WIPF1	WAS/WASL interacting protein family member 1 [Source:HGNC Symbol;Acc:HGNC:12736]	protein_coding	2	NA	NA
20	ENSG00000122694	0.0018804	152007	GLIPR2	GLI pathogenesis related 2 [Source:HGNC Symbol;Acc:HGNC:18007]	protein_coding	2	NA	NA
21	ENSG00000124575	0.00168141	3007	H1-3	H1.3 linker histone, cluster member [Source:HGNC Symbol;Acc:HGNC:4717]	protein_coding	NA	NA	NA
22	ENSG00000124875	0.00191309	6372	CXCL6	C-X-C motif chemokine ligand 6 [Source:HGNC Symbol;Acc:HGNC:10643]	protein_coding	2	NA	NA
23	ENSG00000128245	0.0114892	7533	YWHAH	tyrosine 3-monooxygenase/tryptophan 5-monooxygenase activation protein eta [Source:HGNC Symbol;Acc:HGNC:12853]	protein_coding	2	NA	NA
24	ENSG00000130635	0.000837025	1289	COL5A1	collagen type V alpha 1 chain [Source:HGNC Symbol;Acc:HGNC:2209]	protein_coding	3	NA	NA
25	ENSG00000133789	0.0168077	23075	SWAP70	switching B cell complex subunit SWAP70 [Source:HGNC Symbol;Acc:HGNC:17070]	protein_coding	3	NA	NA
26	ENSG00000134532	-0.00917281	6660	SOX5	SRY-box transcription factor 5 [Source:HGNC Symbol;Acc:HGNC:11201]	protein_coding	4	NA	NA
27	ENSG00000134769	2.09308e-06	1837	DTNA	dystrobrevin alpha [Source:HGNC Symbol;Acc:HGNC:3057]	protein_coding	2	NA	Yes
28	ENSG00000134871	0.00824674	1284	COL4A2	collagen type IV alpha 2 chain [Source:HGNC Symbol;Acc:HGNC:2203]	protein_coding	3	NA	NA
29	ENSG00000135596	0.00536585	64780	MICAL1	microtubule associated monooxygenase, calponin and LIM domain containing 1 [Source:HGNC Symbol;Acc:HGNC:20619]	protein_coding	3	NA	NA
30	ENSG00000136235	0.00807931	10457	GPNMB	glycoprotein nmb [Source:HGNC Symbol;Acc:HGNC:4462]	protein_coding	2	NA	NA
31	ENSG00000140678	0.0114297	3687	ITGAX	integrin subunit alpha X [Source:HGNC Symbol;Acc:HGNC:6152]	protein_coding	3	NA	NA
32	ENSG00000140968	0.00779738	3394	IRF8	interferon regulatory factor 8 [Source:HGNC Symbol;Acc:HGNC:5358]	protein_coding	NA	NA	NA
33	ENSG00000143164	-0.00971397	55827	DCAF6	DDB1 and CUL4 associated factor 6 [Source:HGNC Symbol;Acc:HGNC:30002]	protein_coding	4	NA	NA
34	ENSG00000145779	0.0124241	25816	TNFAIP8	TNF alpha induced protein 8 [Source:HGNC Symbol;Acc:HGNC:17260]	protein_coding	2	NA	NA
35	ENSG00000147576	-0.0066756	137872	ADHFE1	alcohol dehydrogenase iron containing 1 [Source:HGNC Symbol;Acc:HGNC:16354]	protein_coding	4	Yes	NA
36	ENSG00000148180	0.0153398	2934	GSN	gelsolin [Source:HGNC Symbol;Acc:HGNC:4620]	protein_coding	3	NA	NA
37	ENSG00000153165	-0.00319617	653489	RGPD3	RANBP2 like and GRIP domain containing 3 [Source:HGNC Symbol;Acc:HGNC:32416]	protein_coding	4	NA	NA
38	ENSG00000154978	0.00705331	81552	VOPP1	VOPP1 WW domain binding protein [Source:HGNC Symbol;Acc:HGNC:34518]	protein_coding	NA	NA	NA
39	ENSG00000156515	0.00039132	3098	HK1	hexokinase 1 [Source:HGNC Symbol;Acc:HGNC:4922]	protein_coding	2	NA	NA
40	ENSG00000158710	0.00982047	8407	TAGLN2	transgelin 2 [Source:HGNC Symbol;Acc:HGNC:11554]	protein_coding	2	NA	NA
41	ENSG00000158882	-0.0126491	84134	TOMM40L	translocase of outer mitochondrial membrane 40 like [Source:HGNC Symbol;Acc:HGNC:25756]	protein_coding	4	NA	NA
42	ENSG00000159388	0.0253663	7832	BTG2	BTG anti-proliferation factor 2 [Source:HGNC Symbol;Acc:HGNC:1131]	protein_coding	2	NA	NA
43	ENSG00000162383	0.00612649	6512	SLC1A7	solute carrier family 1 member 7 [Source:HGNC Symbol;Acc:HGNC:10945]	protein_coding	2	NA	NA
44	ENSG00000162783	0.0235461	51278	IER5	immediate early response 5 [Source:HGNC Symbol;Acc:HGNC:5393]	protein_coding	2	NA	NA
45	ENSG00000163191	6.33914e-05	6282	S100A11	S100 calcium binding protein A11 [Source:HGNC Symbol;Acc:HGNC:10488]	protein_coding	2	NA	NA
46	ENSG00000163600	0.00495637	29851	ICOS	inducible T cell costimulator [Source:HGNC Symbol;Acc:HGNC:5351]	protein_coding	2	NA	NA
47	ENSG00000163875	0.00632977	64769	MEAF6	MYST/Esa1 associated factor 6 [Source:HGNC Symbol;Acc:HGNC:25674]	protein_coding	NA	NA	NA
48	ENSG00000167460	0.0209035	7171	TPM4	tropomyosin 4 [Source:HGNC Symbol;Acc:HGNC:12013]	protein_coding	3	NA	NA
49	ENSG00000168306	-6.02253e-05	8309	ACOX2	acyl-CoA oxidase 2 [Source:HGNC Symbol;Acc:HGNC:120]	protein_coding	4	NA	NA
50	ENSG00000169507	-0.00279101	151258	SLC38A11	solute carrier family 38 member 11 [Source:HGNC Symbol;Acc:HGNC:26836]	protein_coding	4	NA	NA
51	ENSG00000170542	0.00300014	5272	SERPINB9	serpin family B member 9 [Source:HGNC Symbol;Acc:HGNC:8955]	protein_coding	NA	NA	NA
52	ENSG00000171729	0.00486077	55092	TMEM51	transmembrane protein 51 [Source:HGNC Symbol;Acc:HGNC:25488]	protein_coding	3	NA	NA
53	ENSG00000172673	5.22895e-05	387357	THEMIS	thymocyte selection associated [Source:HGNC Symbol;Acc:HGNC:21569]	protein_coding	2	NA	NA
54	ENSG00000172965	0.00149442	541471	MIR4435-2HG	MIR4435-2 host gene [Source:HGNC Symbol;Acc:HGNC:35163]	lncRNA	NA	NA	NA
55	ENSG00000173846	0.0128744	1263	PLK3	polo like kinase 3 [Source:HGNC Symbol;Acc:HGNC:2154]	protein_coding	NA	NA	NA
56	ENSG00000175898	0.000185585	NA	NA	NA	NA	NA	NA	NA
57	ENSG00000181026	1.99072e-05	64782	AEN	apoptosis enhancing nuclease [Source:HGNC Symbol;Acc:HGNC:25722]	protein_coding	3	NA	NA
58	ENSG00000182481	0.00416538	3838	KPNA2	karyopherin subunit alpha 2 [Source:HGNC Symbol;Acc:HGNC:6395]	protein_coding	NA	NA	NA
59	ENSG00000184207	0.000891726	283871	PGP	phosphoglycolate phosphatase [Source:HGNC Symbol;Acc:HGNC:8909]	protein_coding	2	NA	NA
60	ENSG00000185222	0.00696237	51186	TCEAL9	transcription elongation factor A like 9 [Source:HGNC Symbol;Acc:HGNC:30084]	protein_coding	2	NA	NA
61	ENSG00000185267	-0.0147129	441549	CDNF	cerebral dopamine neurotrophic factor [Source:HGNC Symbol;Acc:HGNC:24913]	protein_coding	4	NA	NA
62	ENSG00000185963	0.00868445	23299	BICD2	BICD cargo adaptor 2 [Source:HGNC Symbol;Acc:HGNC:17208]	protein_coding	NA	NA	NA
63	ENSG00000186340	0.00210781	7058	THBS2	thrombospondin 2 [Source:HGNC Symbol;Acc:HGNC:11786]	protein_coding	3	NA	NA
64	ENSG00000187498	0.0194781	1282	COL4A1	collagen type IV alpha 1 chain [Source:HGNC Symbol;Acc:HGNC:2202]	protein_coding	3	NA	NA
65	ENSG00000188042	0.00389047	10123	ARL4C	ADP ribosylation factor like GTPase 4C [Source:HGNC Symbol;Acc:HGNC:698]	protein_coding	2	NA	NA
66	ENSG00000196154	0.0225734	6275	S100A4	S100 calcium binding protein A4 [Source:HGNC Symbol;Acc:HGNC:10494]	protein_coding	2	NA	NA
67	ENSG00000197312	-0.00128811	84301	DDI2	DNA damage inducible 1 homolog 2 [Source:HGNC Symbol;Acc:HGNC:24578]	protein_coding	4	NA	NA
68	ENSG00000197622	0.00133246	56882	CDC42SE1	CDC42 small effector 1 [Source:HGNC Symbol;Acc:HGNC:17719]	protein_coding	2	NA	NA
69	ENSG00000197859	0.00352263	9719	ADAMTSL2	ADAMTS like 2 [Source:HGNC Symbol;Acc:HGNC:14631]	protein_coding	3	NA	NA
70	ENSG00000204396	-0.0111157	80737	VWA7	von Willebrand factor A domain containing 7 [Source:HGNC Symbol;Acc:HGNC:13939]	protein_coding	NA	NA	NA
71	ENSG00000205086	-0.00481685	NA	C2orf91	chromosome 2 open reading frame 91 [Source:HGNC Symbol;Acc:HGNC:42966]	lncRNA	NA	NA	NA
72	ENSG00000213071	-0.00158567	NA	LPAL2	lipoprotein(a) like 2, pseudogene [Source:HGNC Symbol;Acc:HGNC:21210]	transcribed_unprocessed_pseudogene	NA	NA	NA
73	ENSG00000216162	-0.00791609	NA	NA	NA	NA	NA	NA	NA
74	ENSG00000222041	0.0106074	112597	CYTOR	cytoskeleton regulator RNA [Source:HGNC Symbol;Acc:HGNC:28717]	lncRNA	NA	NA	NA
75	ENSG00000223787	-0.00367216	NA	AL354890.1	ACN9 homolog (S. cerevisiae) pseudogene	processed_pseudogene	NA	NA	NA
76	ENSG00000224822	-0.00156252	NA	THRB-IT1	THRB intronic transcript 1 [Source:HGNC Symbol;Acc:HGNC:41390]	lncRNA	NA	NA	NA
77	ENSG00000229939	-0.00288166	NA	AL589880.1	novel pseudogene (PRO1843)	processed_pseudogene	NA	NA	NA
78	ENSG00000230043	0.0158956	NA	TMSB4XP6	TMSB4X pseudogene 6 [Source:HGNC Symbol;Acc:HGNC:11888]	processed_pseudogene	NA	NA	NA
79	ENSG00000233008	-0.0141305	NA	LINC01725	long intergenic non-protein coding RNA 1725 [Source:HGNC Symbol;Acc:HGNC:52513]	lncRNA	NA	NA	NA
80	ENSG00000233110	-0.000800018	NA	AC093797.1	novel transcript, antisense to SORBS2	lncRNA	NA	NA	NA
81	ENSG00000233588	-0.000256693	NA	CYP51A1P2	cytochrome P450 family 51 subfamily A member 1 pseudogene 2 [Source:HGNC Symbol;Acc:HGNC:20251]	processed_pseudogene	NA	NA	NA
82	ENSG00000233967	-0.00382116	NA	AL359715.1	novel transcript	lncRNA	NA	NA	NA
83	ENSG00000234187	-0.00681813	NA	AIMP1P1	aminoacyl tRNA synthetase complex interacting multifunctional protein 1 pseudogene 1 [Source:HGNC Symbol;Acc:HGNC:16543]	processed_pseudogene	NA	NA	NA
84	ENSG00000237076	-0.0159426	NA	AL035706.1	novel transcript	lncRNA	NA	NA	NA
85	ENSG00000237160	-0.0022442	NA	AC004022.2	HERV-FRD provirus ancestral Env polyprotein(ERVFRDE1) pseudogene	processed_pseudogene	NA	NA	NA
86	ENSG00000241644	0.0101968	11185	INMT	indolethylamine N-methyltransferase [Source:HGNC Symbol;Acc:HGNC:6069]	protein_coding	2	NA	NA
87	ENSG00000242950	-0.0493409	30816	ERVW-1	endogenous retrovirus group W member 1, envelope [Source:HGNC Symbol;Acc:HGNC:13525]	protein_coding	4	NA	NA
88	ENSG00000244509	0.00210803	27350	APOBEC3C	apolipoprotein B mRNA editing enzyme catalytic subunit 3C [Source:HGNC Symbol;Acc:HGNC:17353]	protein_coding	3	NA	NA
89	ENSG00000249267	-0.00290717	NA	LINC00939	long intergenic non-protein coding RNA 939 [Source:HGNC Symbol;Acc:HGNC:48631]	lncRNA	NA	NA	NA
90	ENSG00000249746	-0.0056724	NA	AC099509.1	novel transcript	lncRNA	NA	NA	NA
91	ENSG00000249859	0.00238598	NA	PVT1	Pvt1 oncogene [Source:HGNC Symbol;Acc:HGNC:9709]	lncRNA	NA	NA	NA
92	ENSG00000250371	-0.00144573	NA	AC007370.2	novel transcript	lncRNA	NA	NA	NA
93	ENSG00000255145	-0.0101192	NA	STX17-AS1	STX17 antisense RNA 1 [Source:HGNC Symbol;Acc:HGNC:51174]	lncRNA	NA	NA	NA
94	ENSG00000256162	-0.00441187	100507203	SMLR1	small leucine rich protein 1 [Source:HGNC Symbol;Acc:HGNC:44670]	protein_coding	4	NA	NA
95	ENSG00000260855	-0.0173501	NA	AL591848.4	novel transcript	lncRNA	NA	NA	NA
96	ENSG00000261642	-0.014709	NA	AL713866.1	novel transcript	lncRNA	NA	NA	NA
97	ENSG00000272145	-0.00246327	NA	NFYC-AS1	NFYC antisense RNA 1 [Source:HGNC Symbol;Acc:HGNC:49451]	lncRNA	NA	NA	NA
98	ENSG00000272555	-0.00521677	NA	AC009974.1	novel transcript	lncRNA	NA	NA	NA
